# Supplementary material for: Iron Forms Fe(II) and Fe(III) Determination in Pre-Roman Iron Age Archaeological Pottery as a New Tool in Archaeometry
Source: Molecules. 2021 Sep 16;26(18):5617. doi: 10.3390/molecules26185617 (PMC8472336; doi:10.3390/molecules26185617)
Supplement: Supplementary file 1 [file molecules-26-05617-s001.zip]

Archive with 1 entries (1 files):
- molecules-1334002-supplementary.pdf
